# Supplementary material for: Association of APOL1 renal disease risk alleles with Trypanosoma brucei rhodesiense infection outcomes in the northern part of Malawi
Source: PLoS Negl Trop Dis. 2019 Aug 14;13(8):e0007603. doi: 10.1371/journal.pntd.0007603 (PMC6750591; doi:10.1371/journal.pntd.0007603)
Supplement: S1 Data — (TXT) [file pntd.0007603.s001.txt]

CHR	SNP		GENE	BP
1	rs1061170	CFH	196659237
1	rs1800872	IL10	206946407
2	rs1143629	IL1B	113593518
4	rs114259658	IL8	74605639
4	rs2227307	IL8	74606669
4	rs2227545	IL8	74608727
4	rs13112910	IL8	74609755
4	rs58478511	IL8	74610033
4	rs62312369	IL8	74610397
5	rs2243250	IL4	132009154
5	rs2070874	IL4	132009710
5	rs734244	IL4	132010726
5	rs2243255	IL4	132011737
5	rs2243256	IL4	132011753
5	rs2243258	IL4	132012110
5	rs2243261	IL4	132012806
5	rs71889624	IL4	132013430
5	rs2243268	IL4	132013963
5	rs9282745	IL4	132014000
5	rs2243270	IL4	132014109
5	rs2243279	IL4	132016227
5	rs2243282	IL4	132016554
5	rs73269366	IL4	132018749
5	rs3212227	IL12B	158742950
5	rs2546890	IL12B	158759900
6	rs1736936	HLAG	29794317
6	rs17875389	HLAG	29794484
6	rs1130363	HLAG	29797696
6	rs371194629	HLAG	29798581
6	rs17179108	HLAG	29798642
6	rs9380142	HLAG	29798794
6	rs1610696	HLAG	29798803
6	rs1233330	HLAG	29799103
6	rs1611139	HLAG	29799116
6	rs2517898	HLAG	29799746
6	rs141206123	HLAG	29799849
6	rs2517897	HLAG	29800101
6	rs12662618	HLAG	29800211
6	rs1136754	HLAA	29911921
6	rs1059563	HLAA	29911928
6	rs1059564	HLAA	29911930
6	rs1800630	TNFA	31542476
6	rs1800629	TNFA	31543031
7	rs62449495	IL6	22764338
7	rs2069830	IL6	22767137
7	rs2069834	IL6	22767828
7	rs2069837	IL6	22768027
7	rs1474347	IL6	22768124
7	rs2066992	IL6	22768249
7	rs2069842	IL6	22769310
7	rs1548216	IL6	22769773
7	rs2069843	IL6	22769994
7	rs2069845	IL6	22770149
7	rs2069855	IL6	22772624
7	rs1818879	IL6	22772727
12	rs2069728	IFNG	68547784
12	rs2069723	IFNG	68548594
12	rs2069720	IFNG	68549710
12	rs2069718	IFNG	68550162
12	rs1861493	IFNG	68551196
12	rs2069713	IFNG	68552476
12	rs2430561	IFNG	68552522
12	rs78554979	IFNG	68554636
12	rs2069705	IFNG	68555011
16	rs1801275	IL4R	27374400
16	rs1424241	HPR	72078907
16	rs8062041	HPR	72088964
16	rs7185840	HPR	72102112
16	rs2021171	HPR	72110541
16	rs152828	HPR	72123886
19	rs375947	IL12RB1	18180451
19	rs11575934	IL12RB1	18186618
22	rs12483859	MIF	24234807
22	rs36086171	MIF	24235455
22	rs9282783	MIF	24236359
22	rs11548056.	MIF	24237053
22	rs35235644	MIF	24237822
22	rs2000466	MIF	24237862
22	rs34383331	MIF	24238079
22	rs136174	APOL1	36661536
22	rs73885316	APOL1	36661674
22	rs136177	APOL1	36661842
22	rs73885319	APOL1	36661906
22	rs143830837	APOL1	36662042
22	rs71785313	APOL1G2	36662046
